# Supplementary material for: Tilapia Skin-Derived Peptide PFRMY Attenuates Melanogenesis and Tyrosinase Activity via α-MSH/PKA/CREB Signaling Pathways in B16F10 Murine Melanoma Cells
Source: Foods. 2026 Apr 15;15(8):1378. doi: 10.3390/foods15081378 (PMC13115516; doi:10.3390/foods15081378)
Supplement: Supplementary file 1 [file foods-15-01378-s001.zip]

Archive with 1 entries (1 files):
- foods-4228181-supplementary.xlsx
