# Supplementary material for: Tilapia Skin-Derived Peptide PFRMY Attenuates Melanogenesis and Tyrosinase Activity via α-MSH/PKA/CREB Signaling Pathways in B16F10 Murine Melanoma Cells
Source: Foods. 2026 Apr 15;15(8):1378. doi: 10.3390/foods15081378 (PMC13115516; doi:10.3390/foods15081378)
Supplement: Supplementary file 1 [file foods-15-01378-s001.zip › foods-4228181-supplementary.xlsx]

## Sheet: Figure S1A
	Solid synthesis of bioactive peptides. The identified active peptide was synthesized by Shanghai Jill Biochemical Co., Ltd. using the solid-phase method. The synthetic product was analyzed by high-performance liquid chromatography (HPLC) using a chromatographic column (250 × 4.6 mm, 5 μm). A 5 μL aliquot of the sample solution was injected into the column and eluted at a flow rate of 1 mL/min. So…
	Figure S1 (A) LC-MS/MS data for PFRMY.

## Sheet: Figure S1B
	Solid synthesis of bioactive peptides. The identified active peptide was synthesized by Shanghai Jill Biochemical Co., Ltd. using the solid-phase method. The synthetic product was analyzed by high-performance liquid chromatography (HPLC) using a chromatographic column (250 × 4.6 mm, 5 μm). A 5 μL aliquot of the sample solution was injected into the column and eluted at a flow rate of 1 mL/min. So…
	Figure S1 (B) LC-MS/MS data for RGFTGM.
